# Supplementary material for: PNVCL-Based Multifunctional Nanogels Loaded with Curcumin, 5-Fluorouracil, and Gold Nanorods: Their Performance in Colon Cancer Cells
Source: Gels. 2025 Dec 25;12(1):23. doi: 10.3390/gels12010023 (PMC12841463; doi:10.3390/gels12010023)
Supplement: Supplementary file 1 [file gels-12-00023-s001.zip]

Archive with 1 entries (1 files):
- gels-4047237-supplementary.pdf
